# Supplementary material for: Diclofenac Degradation by Immobilized Chlamydomonas reinhardtii and Scenedesmus obliquus
Source: Microbiologyopen. 2024 Dec 17;13(6):e70013. doi: 10.1002/mbo3.70013 (PMC11652389; doi:10.1002/mbo3.70013)
Supplement: Supplementary file 1 — Supporting information. [file MBO3-13-e70013-s001.xlsx]

## Sheet: DCF degradation
			Day 0					Day 3					Day 6
		Sample	R1	R2	R3	average	stDev	R1	R2	R3	average	stDev	R1	R2	R3	average	stDev
		TAP	0	0	0	0	0	0	0	0	0	0	0	0	0	0	0
		TAP+Diclo	197.376	153.63	175.942	175.649	21.8745	163.539	157.426	152.596	157.854	5.48402	158.129	156.407	147.846	154.127	5.50751
		Chlamy	195.771	151.093	166.748	171.204	22.6699	43.822	38.692	37.149	39.8877	3.49349	6.854	0	0	2.28467	3.95716
		Scene	183.479	148.107	156.374	162.653	18.5032	43.536	38.8	32.843	38.393	5.35811	2.729	0	0	0.909667	1.57559
		Both	177.683	164.471	158.754	166.969	9.70866	11.275	12.901	18.213	14.1297	3.62852	1.411	0	0	0.470333	0.814641
		Empty	175.64	163.687	196.977	178.768	16.864	159.99	157.22	149.355	155.522	5.51716	157.63	154.033	144.593	152.085	6.73319
		Chlamy b.	160.685	151.566	181.531	164.594	15.3602	34.373	36.814	37.022	36.0697	1.47303	0	0	0	0	0
		Scene b.	157.615	153.976	177.389	162.993	12.5991	31.482	32.737	32.553	32.2573	0.677732	0	0	0	0	0
		Both b.	156.905	158.608	173.413	162.975	9.0793	10.307	12.402	15.085	12.598	2.39502	0	0	0	0	0
		Sample	day 0	day 3	day 6		day 0	day 3	day 6
		TAP	0	0	0		0	0	0
		TAP+Diclo	175.649	157.854	154.127		21.8745	5.48402	5.50751
		Chlamy	171.204	39.8877	2.28467		22.6699	3.49349	3.95716
		Scene	162.653	38.393	0.909667		18.5032	5.35811	1.57559
		Both	166.969	14.1297	0.470333		9.70866	3.62852	0.814641
		Sample	day 0	day 3	day 6		day 0	day 3	day 6
		TAP	0	0	0		0	0	0
		Empty	178.768	155.522	152.085		16.864	5.51716	6.73319
		Chlamy b.	164.594	36.0697	0		15.3602	1.47303	0
		Scene b.	162.993	32.2573	0		12.5991	0.677732	0
		Both b.	162.975	12.598	0		9.0793	2.39502	0
		% reduction of diclofenac
			Day 0					Day 3					Day 6
		Sample	R1	R2	R3	average	stDev	R1	R2	R3	average	stDev	R1	R2	R3	average	stDev
		TAP	0	0	0	0	0	0	0	0	0	0	0	0	0	0	0
		TAP+Diclo	197.376	153.63	175.942	175.649	21.8745	163.539	157.426	152.596	157.854	5.48402	158.129	156.407	147.846	154.127	5.50751
		Chlamy	195.771	151.093	166.748	171.204	22.6699	43.822	38.692	37.149	39.8877	3.49349	6.854	0	0	2.28467	3.95716
		Scene	183.479	148.107	156.374	162.653	18.5032	43.536	38.8	32.843	38.393	5.35811	2.729	0	0	0.909667	1.57559
		Both	177.683	164.471	158.754	166.969	9.70866	11.275	12.901	18.213	14.1297	3.62852	1.411	0	0	0.470333	0.814641
		Empty	175.64	163.687	196.977	178.768	16.864	159.99	157.22	149.355	155.522	5.51716	157.63	154.033	144.593	152.085	6.73319
		Chlamy b.	160.685	151.566	181.531	164.594	15.3602	34.373	36.814	37.022	36.0697	1.47303	0	0	0	0	0
		Scene b.	157.615	153.976	177.389	162.993	12.5991	31.482	32.737	32.553	32.2573	0.677732	0	0	0	0	0
		Both b.	156.905	158.608	173.413	162.975	9.0793	10.307	12.402	15.085	12.598	2.39502	0	0	0	0	0
			R1						R2
		Sample	Day0	Day3	Day6	% reduc at day3	% reduction at day 6		Day0	Day3	Day6	% reduc at day3	% reduction at day 6		Day0	Day3	Day6	% reduc at day3	% reduction at day 6
		TAP	0	0	0	0	0		0	0	0	0	0		0	0	0	0	0
		TAP+Diclo	197.376	163.539	158.129	17.1434	19.8844		157.63	156.426	153.407	0.763814	2.67906		175.942	152.596	147.846	13.2691	15.9689
		Chlamy	195.771	43.822	6.854	77.6157	96.499		151.093	38.692	0	74.3919	100		166.748	37.149	0	77.7215	100
		Scene	183.479	43.536	2.729	76.2719	98.5126		148.107	38.8	0	73.8027	100		156.374	32.843	0	78.9971	100
		Both	177.683	11.275	1.411	93.6544	99.2059		164.471	12.901	0	92.1561	100		158.754	18.213	0	88.5275	100
		Empty	175.64	159.99	157.63	8.91027	10.2539		163.687	157.22	154.033	3.95083	5.89784		196.977	149.355	144.593	24.1764	26.594
		Chlamy b.	160.685	34.373	0	78.6085	100		151.566	36.814	0	75.7109	100		181.531	37.022	0	79.6057	100
		Scene b.	157.615	31.482	0	80.026	100		153.976	32.737	0	78.7389	100		177.389	32.553	0	81.6488	100
		Both b.	156.905	10.307	0	93.4311	100		158.608	12.402	0	92.1807	100		173.413	15.085	0	91.3011	100
			% reduction at day 3						% reduction at day6
		Sample	R1	R2	R3	Average	stDev		R1	R2	R3	Average	stDev
		TAP	0	0	0	0	0		0	0	0	0	0
		TAP+Diclo	17.1434	0.763814	13.2691	10.3921	8.56042		19.8844	2.67906	15.9689	12.8441	9.01826
		Chlamy	77.6157	74.3919	77.7215	76.5764	1.89251		96.499	100	100	98.833	2.02132
		Scene	76.2719	73.8027	78.9971	76.3573	2.59826		98.5126	100	100	99.5042	0.85873
		Both	93.6544	92.1561	88.5275	91.446	2.63617		99.2059	100	100	99.7353	0.45848
		Empty	8.91027	3.95083	24.1764	12.3458	10.5414		10.2539	5.89784	26.594	14.2486	10.911
		Chlamy b.	78.6085	75.7109	79.6057	77.975	2.02318		100	100	100	100	0
		Scene b.	80.026	78.7389	81.6488	80.1379	1.45818		100	100	100	100	0
		Both b.	93.4311	92.1807	91.3011	92.3043	1.07034		100	100	100	100	0
		Sample	Day 3	Day 6		Day 3	Day 6
		TAP	0	0		0	0
		TAP+Diclo	10.3921	12.8441		8.56042	9.01826
		Chlamy	76.5764	98.833		1.89251	2.02132
		Scene	76.3573	99.5042		2.59826	0.85873
		Both	91.446	99.7353		2.63617	0.45848
		Sample	Day 3	Day 6
		Empty	12.3458	14.2486		10.5414	10.911
		Chlamy b.	77.975	100		2.02318	0
		Scene b.	80.1379	100		1.45818	0
		Both b.	92.3043	100		1.07034	0
		Liquid	R1	R2	R3			Bead	R1	R2	R3	average
		TAP+ Diclo	197.376	157.63	175.942			TAP+Diclo	197.376	157.63	175.942	176.983
		Chlamy burst	31.73	36.992	35.952			Empty	157.63	154.033	144.593	152.085		39.746	3.597	31.349
		Scene burst	79.391	73.928	74.998			Chlamy burst	35.871	24.374	37.195	32.48
						Average		Scene burst	66.342	62.807	63.899	64.3493
	Ba	Chlamy burst	16.0759	23.4676	20.434	19.9925
		Scene burst	40.2232	46.8997	42.6265	43.2498		Empty	20.1372	2.28193	17.8178	13.4123
								Chlamy burst	18.1739	15.4628	21.1405	18.2591
								Scene burst	33.612	39.8446	36.3182	36.5916
			R1	R2	R3	average
	Bd	Chlamy burst	83.9241	76.5324	79.566	80.0075
		Scene burst	59.7768	53.1003	57.3735	56.7502
			Biodegradation	Bioaccumulation	Biosorption		Biodegradation	Bioaccumulation
		Chlamydomonas	80.0075	19.9925	0		2.02132	3.71557
		Scenedesmus	56.7502	43.2498	0		0.85873	3.38159
			Biodegradation	Bioaccumulation	Biosorption	Abiotic
		Chlamydomonas	100	71.3877	0	13.4	0	2.83981	9.70871
		Scenedesmus	100	63.4084	0	13.4	0	3.12527	9.70871
			Biodegradation	Bioaccumulation	Biosorption
		Chlamydomonas	80.0075	19.9925	0		100
		Scenedesmus	56.7502	43.2498	0		100
			Biodegradation	Bioaccumulation	Biosorption	Abiotic
		Chlamydomonas	61.6037	18.2591	0	20.1372	184.788
		Scenedesmus	45.5906	36.5916	0	17.8178	176.808
